# Supplementary material for: Gender differences in conference presentations: a consequence of self-selection?
Source: PeerJ. 2014 Oct 21;2:e627. doi: 10.7717/peerj.627 (PMC4207199; doi:10.7717/peerj.627)
Supplement: Supplemental Information 1 [file peerj-02-627-s001.xlsx]

## Sheet: AES presenter demographics
gender	academic stage	length of talk given (mins)	requested a long talk	allocated a long talk
female	student	12	yes	yes
female	student	12	yes	yes
female	student	12	yes	yes
female	student	12	yes	yes
female	student	12	yes	yes
female	student	12	yes	yes
female	student	12	yes	yes
female	student	12	yes	yes
female	student	12	yes	yes
female	student	12	yes	yes
female	student	12	yes	yes
female	student	12	yes	yes
female	student	5	yes	no
female	student	5	yes	no
female	student	5	yes	no
female	student	5	yes	no
female	student	5	yes	no
female	student	5	yes	no
female	student	5	no
female	student	5	no
female	student	5	no
female	student	5	no
female	student	5	no
female	student	5	no
female	student	5	no
female	student	5	no
female	student	5	no
female	student	5	no
female	student	5	no
female	student	0
female	student	0
female	student	0
female	student	0
female	student	0
female	student	0
female	student	0
female	student	0
female	student	0
female	student	0
male	student	12	yes	yes
male	student	12	yes	yes
male	student	12	yes	yes
male	student	12	yes	yes
male	student	12	yes	yes
male	student	12	yes	yes
male	student	12	yes	yes
male	student	12	yes	yes
male	student	12	yes	yes
male	student	12	yes	yes
male	student	12	yes	yes
male	student	12	yes	yes
male	student	12	yes	yes
male	student	12	yes	yes
male	student	12	yes	yes
male	student	12	yes	yes
male	student	12	yes	yes
male	student	12	yes	yes
male	student	5	yes	no
male	student	5	yes	no
male	student	5	no
male	student	5	no
male	student	5	no
male	student	5	no
male	student	0
male	student	0
male	student	0
female	academic	12	yes	yes
female	academic	12	yes	yes
female	academic	12	yes	yes
female	academic	12	yes	yes
female	academic	12	yes	yes
female	academic	12	yes	yes
female	academic	12	yes	yes
female	academic	12	yes	yes
female	academic	12	yes	yes
female	academic	12	yes	yes
female	academic	12	yes	yes
female	academic	12	yes	yes
female	academic	12	yes	yes
female	academic	12	yes	yes
female	academic	5	yes	no
female	academic	5	yes	no
female	academic	5	no
female	academic	5	no
female	academic	5	no
female	academic	5	no
female	academic	5	no
female	academic	5	no
female	academic	5	no
female	academic	5	no
female	academic	5	no
female	academic	5	no
female	academic	0
female	academic	0
female	academic	0
female	academic	0
female	academic	0
male	academic	12	yes	yes
male	academic	12	yes	yes
male	academic	12	yes	yes
male	academic	12	yes	yes
male	academic	12	yes	yes
male	academic	12	yes	yes
male	academic	12	yes	yes
male	academic	12	yes	yes
male	academic	12	yes	yes
male	academic	12	yes	yes
male	academic	12	yes	yes
male	academic	12	yes	yes
male	academic	12	yes	yes
male	academic	12	yes	yes
male	academic	12	yes	yes
male	academic	12	yes	yes
male	academic	12	yes	yes
male	academic	12	yes	yes
male	academic	12	yes	yes
male	academic	12	yes	yes
male	academic	12	yes	yes
male	academic	12	yes	yes
male	academic	12	yes	yes
male	academic	5	yes	no
male	academic	5	yes	no
male	academic	5	yes	no
male	academic	5	no
male	academic	5	no
male	academic	5	no
male	academic	0
male	academic	0
male	academic	0
male	academic	0
male	academic	0
male	academic	0
male	academic	0
male	academic	0
male	academic	0
male	academic	0
male	academic	0
male	academic	0
male	academic	0
